# Supplementary material for: Enhancing Mild Cognitive Impairment Auxiliary Identification Through Multimodal Cognitive Assessment with Eye Tracking and Convolutional Neural Network Analysis
Source: Biomedicines. 2025 Mar 18;13(3):738. doi: 10.3390/biomedicines13030738 (PMC11940729; doi:10.3390/biomedicines13030738)
Supplement: Supplementary file 1 [file biomedicines-13-00738-s001.zip]

Archive with 1 entries (1 files):
- biomedicines-3466565-supplementary.pdf
